# Supplementary material for: Structural Properties of Epoxy–Silica Barrier Coatings for Corrosion Protection of Reinforcing Steel
Source: Polymers (Basel). 2022 Aug 25;14(17):3474. doi: 10.3390/polym14173474 (PMC9460649; doi:10.3390/polym14173474)
Supplement: Supplementary file 1 [file polymers-14-03474-s001.zip]

Archive with 1 entries (1 files):
- polymers-1860480-supplementary.pdf
